# Supplementary material for: Predictors of Treatment Requirements in Women with Gestational Diabetes: A Retrospective Analysis
Source: J Clin Med. 2021 Sep 27;10(19):4421. doi: 10.3390/jcm10194421 (PMC8509276; doi:10.3390/jcm10194421)
Supplement: Supplementary file 1 [file jcm-10-04421-s001.zip]

Archive with 1 entries (1 files):
- jcm-1336313-supplementary.pdf
